# Supplementary material for: Salmonella Flagellin Activates NAIP/NLRC4 and Canonical NLRP3 Inflammasomes in Human Macrophages
Source: J Immunol. 2020 Dec 30;206(3):631–40. doi: 10.4049/jimmunol.2000382 (PMC7812056; doi:10.4049/jimmunol.2000382)
Supplement: Data Supplement [file JI_2000382.zip]

Archive with 2 entries (2 files):
- JI_2000382_Supplemental_Figures_1.pdf
- manifest.xml
